# Supplementary material for: The Best Supportive Care in Stage III Non-Small-Cell Lung Cancer
Source: Curr Oncol. 2023 Dec 29;31(1):183–202. doi: 10.3390/curroncol31010012 (PMC10814676; doi:10.3390/curroncol31010012)
Supplement: Supplementary file 1 [file curroncol-31-00012-s001.zip]

Archive with 1 entries (1 files):
- curroncol-2747386-supplementary.pdf
